# Supplementary material for: Implementing a digital human resources management tool in the government health sector in Bangladesh: a policy content analysis
Source: BMC Health Serv Res. 2021 Dec 16;21:1346. doi: 10.1186/s12913-021-07304-4 (PMC8675532; doi:10.1186/s12913-021-07304-4)
Supplement: Supplementary file 1 — Additional file 1. [file 12913_2021_7304_MOESM1_ESM.xlsx]

## Sheet: Policy & Strategy
Implementing a digital Human Resources Management tool in government health sector in Bangladesh: a policy content analysis
Sl No	Name of policy/ strategy	Facilitators					Challenges
		Commitment (for ICT-based HRM)	Actors /implementing depts or orgs (Leadership)	Allocated Budget	Resources (training & other support)	Implementation strategy	Stakeholder engagement	Monitoring strategy (poor enforcement)	Coordination	Lack of institutional Capicity
1	National ICT Policy - 2009	Ensure quality healthcare to all citizens by innovative application (objective d-7), page no-4.	MoHFW and private sector	N/A	N/A	Update and use database for management of doctors, alternative medical care professionals, nurses, paramedics, and other health workers for posting, training, and promotion (strategic plan, page no 41). This policy strategy will be implemented within 18 months (short term).	Mentioned the engagement of authorities but did not mention a clear-cut role for the implementation	Not mentioned	N/A
2	National ICT Policy - 2018	To ensure good health to all citizens by the highest use of ICTs. (Strategic subject matter 8.3, 26137)	Health service division, Health education & Family welfare Division and Directorate of Health	N/A	N/A	The HRIS tool has already been developed by the Directorate General of Health Services that would be implemented for online application and apply for all relevant sectors. This policy strategy will be implemented by 2021.	Not mentionable	N/A	N/A
3	National Health Policy 2011	The use of the ICT tool of ensuring comprehensive health services with better management for all as a primary goal has been incorporated in National Health Policy 2011 (10th main goal). Apart from these, to ensure comprehensive health services for all citizens through the implementation of innovative information and communication technology and e-health and telemedicine as a fundamental principle…	MoHFW	Mentioned that financing is a problem in other health sectors (strategy no. 20). However, There is no reference to budget allocation for HRH in health policy particularly.	N/A	Integrated Management Information System (IMIS) and computer-based communication management will be developed across the country which will support to help implement the program, take work plan and monitoring (13 no. strategy). On the other hand, an accurate and demand-oriented human resource management system will be developed for better use of their knowledge and skill in order to achieve its a…	N/A	Need to improve the role of that institution who is responsible for assessing professional quality and skill control of health workers (page no 11, ট).	N/A
4	PIP 2011 to 2016 (Human Resource Management, page no 260)	To provide accurate and up-to-date HRH information to policymakers, health managers, and other stakeholders through an integrated HRIS for better planning and monitoring (4.29.2 objective 4, page no-261) In addition, it had also mentioned in the indicator section that Human Resources Information System (HRIS) established and utilized. (Page no-263)	MOHFW, DGHS	14747.00 lakhs	Training of staf have been mentioned and resources allocated	Developing HRIS establishment and maintenance, automated HRH management process for policy, planning & management through the coordinated mechanism. (Component-5, Activities-1, Page no-261). In addition, HRIS was established and data entered by mid-2014 as well as HRIS is utilized for HRM by mid-2016 (page no-263).	The HRIS tool has been implemented by HRM, DGHS, MOHFW. But there is no clear cut-out line for implementing the HRIS tool. (Budget section)	They mentioned that there is a monitoring gap and progress in HR. (Budget section)	N/A
5	PIP 2017 to 2022 (Human Resource Management)	Use health resource information system (HRIS) to support decision making in improving health outcomes (Objective 4) Health system strengthening has increasingly become a major focus of international concern and a primary political, social, and economic issue in nearly every country. Hence strengthening existing HWIS is a priority action of the ministry (Component 5).	MoHFW took initiative and DGHS has been implementing as the first initiator	2193 lakhs	439 lakhs (page 238) training for staff has been mentioned and resources allocated	The Utilized Human Resources Information System (HRIS) for evidence-based decisions. It will be established and data entered by June 2020 and HRIS will be utilized for HRM end of the program by June 2022 (Page 233).	Not mentioned	Not mentioned	N/A
6	Bangladesh Health Workforce Strategy 2015 (Health workforce information system) (Thematic Area 5)	Promote evidence-based health workforce decision-making in improving health outcomes. (strategic objective 5, page 14) Strengthening existing Health Workforce Information System (HWIS) is a priority action of the ministry (Page no- 33)	MOHFW, DGHS	N/A	N/A	Developing a comprehensive central HWF Information system and use it for evidence-based decisions. (12.5.1- Strategic intervention)	Not mentioned	They mentioned clearly that an implementation assessment will be conducted for monitoring and reviewing the system as long term activity, Page no 34 )	(It is mentioned that thee is a need for the training of staff on new procedures and maintenance as medium-term activity, but there is no regional strategy on strengthening health workforce training, Page no 34 )	12.5.2(First two), page no 34
7	Health Care Financing Strategy 2012-2032	N/A	In order to mitigate the challenges of implementing a health financing strategy, there is a role of human resources engaged in the health sector. Therefore instituting a system of effective management for human resources in health in Bangladesh is an important step. The full potential of the strategy will be obtained if health system building blocks including human resources for health and inform…	N/A	N/A	N/A	N/A	N/A	N/A
8	HRIS User Manual, Management Information System, DGHS, MOHFW, 2013	N/A	N/A	N/A	N/A	This manual has specific instructions on how to implement the HRIS tool at the local level and how national-level policy and decision-makers can authorize and extract necessary data from the tool. The clear-cut role and responsibility have been documented that who could approve the application from the local level to implement the HRIS tool in the field level.	N/A	N/A	N/A
9	Bangladesh Awami League (BAL). Election Manifesto (2008),	vision is to make Bangladesh digital by 2021 with spefic focus provided on improving the overall human resources development. Although it was not specific to the health workforce, but it emphasized on total development of human resources of the country in line with the increasing use of digital technology. Besides, spefic focus was provided on the health and family welfare of the country. This do…
10	SDG Handbook, MoP, 2016	In the goal 3.c specific emphasis was provided on the HRH management in the country. It included development, recruitment, training, and retention of all health workforce. The document mentioned that by 2020 the HRH strategy will be developed to address the issues related to HRH stock and distribution trend.	The document made the ministry of health as the lead for this goal where other ministry like Ministry of Publc Administration and other divisions from ministryb of finance will collaborate.
